# Supplementary material for: Prognostic Value of Circulating Fibrosis Biomarkers in Dilated Cardiomyopathy (DCM): Insights into Clinical Outcomes
Source: Biomolecules. 2024 Sep 9;14(9):1137. doi: 10.3390/biom14091137 (PMC11430616; doi:10.3390/biom14091137)
Supplement: Supplementary file 1 [file biomolecules-14-01137-s001.zip]

Archive with 1 entries (1 files):
- biomolecules-3182861-supplementary.pdf
